# Supplementary material for: Targeted degradation of MDM2 overcomes feedback regulation of p53 signaling in Merkel cell carcinoma models
Source: J Clin Invest. 2026 Jul 1;136(13):e199049. doi: 10.1172/JCI199049 (PMC13318125; doi:10.1172/JCI199049)
Supplement: Supporting data values [file jci-136-199049-s258.xlsx]

## Sheet: Fig 1C
48 hours
	MKL-1 (DS-3032)			MKL-1 (KTX-049)			WaGa (DS-3032)			WaGa (KTX-049)			PeTa (DS-3032)			PeTa (KTX-049)			MS-1 (DS-3032)			MS-1 (KTX-049)
0	1	1	1	1	1	1	1	1	1	1	1	1	1	1	1	1	1	1	1	1	1	1	1	1
0.0001	0.990761	0.969508	0.960117	0.861976	0.773811	0.904029	1.04418	1.05247	0.99987	0.889859	0.696427	0.684691	1.03228	1.00349	0.992282	0.878526	0.799952	0.751497	0.996018	0.988847	0.98037	0.972635	1.03343	0.932086
0.001	0.992275	0.968975	0.835135	0.412996	0.292772	0.380627	1.05301	0.967789	0.917713	0.068661	0.0264	0.030622	0.993216	0.939094	0.863358	0.148634	0.037868	0.032094	1.09891	0.936294	1.01579	1.02373	0.962662	1.01075
0.01	0.927907	0.94893	0.749456	0.277597	0.279328	0.249136	0.957296	0.821814	0.680639	0.003795	0.003868	0.004082	0.843117	0.692367	0.708149	0.009073	0.00758	0.008215	1.06401	0.895987	0.975986	1.00372	1.04059	0.908394
0.1	0.725776	0.708039	0.43877	0.285199	0.288345	0.222443	0.209625	0.136474	0.084632	0.006639	0.003262	0.007214	0.35453	0.246238	0.156305	0.019601	0.013634	0.010779	1.04193	0.861164	0.921527	1.07471	0.968188	0.919259
1	0.357995	0.331068	0.210134	0.408959	0.399301	0.253933	0.01374	0.007759	0.005455	0.018772	0.012263	0.007674	0.011713	0.011595	0.007773	0.023903	0.015456	0.00712	1.02044	0.841699	0.905365	0.946269	0.823742	0.828064
72 hours
	MKL-1 (DS-3032)			MKL-1 (KTX-049)			WaGa (DS-3032)			WaGa (KTX-049)			PeTa (DS-3032)			PeTa (KTX-049)			MS-1 (DS-3032)			MS-1 (KTX-049)
0	1	1	1	1	1	1	1	1	1	1	1	1	1	1	1	1	1	1	1	1	1	1	1	1
0.0001	0.987828	0.970877	0.935335	0.82436	0.721349	0.783576	0.974312	1.04555	1.02032	0.747621	0.441791	0.624247	1.02169	0.894916	0.928552	0.767421	0.763969	0.569886	1.04721	1.03297	0.959758	0.967569	0.918561	0.973726
0.001	1.00643	1.01772	0.730933	0.189631	0.124809	0.13637	0.967493	1.02536	0.999738	0.027453	0.00292	0.007484	0.991195	0.874406	0.802726	0.021515	0.009923	0.005191	1.01886	1.10976	0.802597	0.955369	0.896947	0.999538
0.01	0.887512	0.870576	0.67945	0.065897	0.062473	0.047531	0.756646	0.725015	0.49754	0.001328	0.000936	0.00196	0.826881	0.686743	0.56741	0.004006	0.007061	0.002634	0.96093	1.0609	0.883719	0.99355	0.982459	0.948044
0.1	0.594891	0.611531	0.380678	0.077978	0.087932	0.049222	0.113406	0.087181	0.038777	0.001238	0.00101	0.001723	0.126545	0.085316	0.04142	0.002473	0.006881	0.001944	1.02124	0.990999	0.8464	0.965958	0.812227	0.9434
1	0.148905	0.127806	0.078935	0.181004	0.176737	0.093155	0.001379	0.001194	0.001601	0.001664	0.000895	0.001024	0.003134	0.004021	0.005123	0.004044	0.004382	0.002888	1.0071	1.01336	0.793561	0.983031	0.753923	0.847924

## Sheet: Fig 1D
48 hours
	MCC-301 (DS-3032)			MCC-301 (KTX-049)			MCC-336 (DS-3032)			MCC-336 (KTX-049)
0	1	1	1	1	1	1	1	1	1	1	1	1
0.0001	0.98109	1.01349	1.00839	0.728979	0.587422	0.696996	1.05857	0.991842	1.05385	0.918913	0.924653	0.919298
0.001	0.946639	0.922793	0.953444	0.038215	0.012947	0.03003	1.05353	0.957485	1.01071	0.451984	0.191677	0.287096
0.01	0.640948	0.572443	0.705692	0.01382	0.010952	0.018265	0.986444	0.856231	0.896883	0.02798	0.012176	0.016791
0.1	0.125189	0.072391	0.084185	0.012037	0.010849	0.015256	0.509913	0.347867	0.344957	0.044163	0.018573	0.018953
1	0.013236	0.012279	0.015938	0.003023	0.007608	0.007332	0.041291	0.017191	0.020757	0.007761	0.007239	0.005203
72 hours
	MCC-301 (DS-3032)			MCC-301 (KTX-049)			MCC-336 (DS-3032)			MCC-336 (KTX-049)
0	1	1	1	1	1	1	1	1	1	1	1	1
0.0001	0.942593	0.973967	1.03951	0.655396	0.500068	0.551742	0.882697	1.00462	1.07542	0.897309	0.829991	0.857473
0.001	0.922837	0.874069	0.986643	0.008619	0.009542	0.014494	0.866243	0.980072	1.00971	0.252029	0.029059	0.053697
0.01	0.624326	0.513421	0.535773	0.003497	0.00493	0.015252	0.965758	0.774353	0.862518	0.004068	0.003312	0.004086
0.1	0.065115	0.03846	0.033694	0.00653	0.004141	0.01306	0.286448	0.205204	0.180526	0.004795	0.003398	0.004017
1	0.00345	0.005536	0.014447	0.001093	0.00161	0.001934	0.005008	0.003503	0.003986	0.001557	0.001065	0.001218

## Sheet: Fig 1E
KTX-049, 72 hours
	Parental			SCR (Control)			AAVS1 (Control)			p53 KO 1-1			p53 KO 1-2			p53 KO 1-3
0	1	1	1	1	1	1	1	1	1	1	1	1	1	1	1	1	1	1
1e-05	0.926449	1.02025	1.0182	0.961842	0.997576	1.04979	0.8959	0.881539	0.973077	1.01091	0.915158	1.16133	0.972754	1.08029	0.967475	0.975854	1.05075	0.972921
0.0001	0.697376	0.699146	0.723399	0.750085	0.645336	0.77713	0.749709	0.641617	0.703528	1.05602	0.948131	1.17776	1.03589	1.05474	0.938497	0.945665	1.00643	0.990891
0.001	0.153529	0.131079	0.14672	0.16197	0.121678	0.161169	0.158296	0.091273	0.148138	1.02033	0.897002	1.11444	0.990434	1.02817	0.853826	0.909301	0.881961	0.884035
0.01	0.063484	0.075467	0.087701	0.055342	0.032064	0.057173	0.066273	0.039335	0.077739	0.988805	0.945198	1.1615	0.928324	1.02089	0.882077	0.869997	0.921208	0.860212
0.1	0.079896	0.090257	0.10122	0.076628	0.05982	0.080998	0.091954	0.046063	0.077892	1.08797	0.87145	1.03483	0.885728	0.963405	0.883395	0.856981	0.931892	0.770944
1	0.161739	0.194242	0.225726	0.158762	0.203194	0.274613	0.19767	0.167537	0.240176	1.04364	0.893773	1.01519	0.880149	0.944075	0.915048	0.759933	0.857293	0.771289
DS-3032, 72 hours
	Parental			SCR (Control)			AAVS1 (Control)			p53 KO 1-1			p53 KO 1-2			p53 KO 1-3
0	1	1	1	1	1	1	1	1	1	1	1	1	1	1	1	1	1	1
1e-05	0.89219	1.04613	1.42753	1.02668	1.1069	1.28671	1.00345	0.982897	1.32566	0.922617	0.979683	1.06651	0.932171	1.07767	0.908896	0.915515	0.953819	0.994457
0.0001	0.96002	1.00595	1.44775	0.967273	1.10569	1.24064	0.9849	1.00807	1.38401	0.993791	0.969693	1.25421	0.976399	1.01169	0.894594	0.904711	0.986763	0.95959
0.001	0.89344	0.984294	1.36234	0.942316	1.04717	1.21804	0.972416	1.02205	1.35927	0.959889	0.90386	1.20723	0.918184	0.98542	0.834977	0.901885	0.975152	0.892244
0.01	0.694221	0.886661	1.18233	0.841297	0.961737	1.14181	0.846381	0.901496	1.18887	0.971033	0.925156	1.07567	0.985489	1.03757	0.817072	0.824374	0.898198	0.886229
0.1	0.440007	0.495385	0.727749	0.565432	0.65895	0.787575	0.513988	0.595393	0.786454	0.898393	0.909887	1.21148	0.940966	1.01582	0.824959	0.873035	0.894934	0.843851
1	0.091899	0.144737	0.211863	0.122592	0.153676	0.209229	0.154111	0.141026	0.231626	0.893444	0.993681	1.13251	0.824018	1.04981	0.763235	0.807572	0.882532	0.782316

## Sheet: Fig 2E
MDM2 mRNA, MKL1										MDM2 mRNA, WaGa
	DMSO			KTX-049			DS-3032				DMSO			KTX-049			DS-3032
0	1	1								0	1	1
15 min				0.90337	0.951485		1.09812	1.70357		15 min				1.43538	0.893279		0.896122	0.991907
30 min				1.02015	0.986346		1.17906	1.72368		30 min				1.52964	1.11919		1.08155	1.22635
1 hr				1.13844	1.19047		1.334	1.26816		1 hr				1.57736	1.12504		0.962772	1.64384
3 hr				1.69179	1.70128		2.43159	2.20995		3 hr				2.29188	2.01977		1.82501	2.63449
6 hr				3.34492	3.27986		3.22161	3.40239		6 hr				3.69718	3.7984		4.89256	2.58393
24 hr	1.55082	1.05345		3.69998	6.14601		5.29676	5.65752		24 hr	1.14488	1.25979		12.0065	6.09042		5.59858	3.58985
CDKN1A mRNA, MKL-1										CDKN1A mRNA, WaGa
	DMSO			KTX-049			DS-3032				DMSO			KTX-049			DS-3032
0	1	1								0	1	1
15 min				1.14799	1.01905		1.40523	1.20185		15 min				1.34204	0.69129		1.69504	0.70755
30 min				1.27722	0.885866		1.22815	0.920757		30 min				1.30998	0.862606		1.25381	0.665307
1 hr				1.38474	1.17849		1.8121	0.970007		1 hr				2.08167	0.63766		1.54175	0.829333
3 hr				2.23614	1.3585		2.81108	1.35274		3 hr				1.87284	1.60615		2.66596	1.36332
6 hr				3.39727	2.50057		2.86031	3.2122		6 hr				3.37051	2.67299		3.31677	1.45324
24 hr	1.20905	0.762349		3.41152	2.49726		3.33846	2.55324		24 hr	0.643863	0.592188		7.11794	2.67337		3.4774	2.40076
BBC3 mRNA, MKL-1										BBC3 mRNA, WaGa
	DMSO			KTX-049			DS-3032				DMSO			KTX-049			DS-3032
0	1	1								0	1	1
15 min				0.840654	0.952789		0.87228	1.14777		15 min				0.652907	1.15968		1.1032	1.1104
30 min				0.908665	1.006		0.754551	1.1695		30 min				0.917043	1.07059		0.799292	0.986816
1 hr				0.918081	0.930116		1.22399	1.49793		1 hr				1.01942	0.915788		0.671405	1.22579
3 hr				1.4587	1.32144		1.50639	1.92131		3 hr				0.952472	2.97121		0.931633	3.39677
6 hr				2.64788	3.36857		2.53836	3.67663		6 hr				2.03712	5.14149		1.66268	3.67133
24 hr	1.19823	1.20057		3.31922	3.65559		4.25639	3.45479		24 hr	0.425906	1.7367		3.04223	6.89514		1.66437	5.0003

## Sheet: Fig S1A
AMG232, 72 hours
	MKL-1			MS-1			WaGa			PeTa
0	1	1	1	1	1	1	1	1	1	1	1	1
0.001	0.99969	0.991486	1.08272	1.03688	0.88406	1.10672	0.903445	0.99235	1.01246	0.897282	0.932134	0.961092
0.01	1.02698	0.952127	1.01481	1.13122	0.907514	0.962255	0.711952	0.905324	0.942502	0.86402	0.920123	0.773286
0.1	1.08378	0.935051	1.01571	1.01998	0.916841	1.00457	0.907933	0.761763	0.761801	0.835011	0.923673	0.934175
1	0.815366	0.79621	0.922972	0.941468	1.02943	1.12612	0.218017	0.239498	0.209393	0.686383	0.669206	0.516022
5	0.29146	0.299056	0.350029	0.979989	1.14551	1.02946	0.004124	0.011431	0.001843	0.002503	0.003753	0.003626
10	0.105029	0.077745	0.071284	0.995165	1.0835	0.800226	0.002709	0.006744	0.000998	0.002072	0.002901	0.00191
	AMG232, 72 hours
	MCC-301			MCC-336
0	1	1	1	1	1	1
0.001	1.0923	1.13798	1.16348	1.10455	1.04005	1.08027
0.01	1.05376	1.08177	1.14864	1.1696	1.03645	1.10489
0.1	0.846132	0.840697	0.949682	1.02622	0.942843	1.15057
1	0.00897	0.009153	0.049658	0.051563	0.038829	0.171987
5	0.002449	0.005021	0.00354	0.002911	0.003001	0.008719
10	0.003379	0.003461	0.005322	0.002059	0.002708	0.004609

## Sheet: Fig S1C
24 hours
	MKL-1 (DS-3032)			MKL-1 (KTX-049)			WaGa (DS-3032)			WaGa (KTX-049)			PeTa (DS-3032)			PeTa (KTX-049)			MS-1 (DS-3032)			MS-1 (KTX-049)
0	1	1	1	1	1	1	1	1	1	1	1	1	1	1	1	1	1	1	1	1	1	1	1	1
0.0001	1.00413	0.932985	0.995695	0.933426	0.881462	0.964399	1.0626	0.951281	1.01003	1.00968	0.895959	0.880028	1.0077	1.05338	1.00051	0.940602	0.897698	0.912118	0.955179	1.10037	0.906538	1.00474	1.05643	1.00219
0.001	1.01292	0.999825	0.895343	0.789202	0.805107	0.719764	1.08882	0.98539	0.922869	0.522049	0.230593	0.201836	0.957016	1.07481	1.01031	0.820762	0.536344	0.451404	0.997444	0.915055	0.909718	0.919737	1.08889	1.03057
0.01	0.967134	0.991879	0.778451	0.737981	0.685014	0.496157	1.08338	1.01196	0.842813	0.219291	0.113272	0.067044	1.02176	1.06905	0.960446	0.617592	0.331407	0.243194	0.934773	0.80047	0.868443	1.06596	1.04458	0.989184
0.1	0.883446	0.848962	0.493858	0.75992	0.721936	0.376585	0.75293	0.553566	0.324552	0.210539	0.11606	0.075525	0.895144	0.774887	0.700284	0.621218	0.347396	0.32495	0.904475	0.776742	0.860486	1.01001	0.898093	0.997359
1	0.803206	0.752381	0.37034	0.789073	0.762948	0.290971	0.266737	0.138955	0.076296	0.257655	0.15449	0.074629	0.764632	0.420059	0.305061	0.688437	0.399075	0.29633	0.98466	0.784106	0.823582	0.999716	0.931463	0.936078
24 hours
	MCC-301 (DS-3032)			MCC-301 (KTX-049)			MCC-336 (DS-3032)			MCC-336 (KTX-049)
0	1	1	1	1	1	1	1	1	1	1	1	1
0.0001	0.992553	1.02984	1.01413	0.848637	0.799446	0.862342	0.986233	1.00178	1.03065	0.893942	0.936308	0.899665
0.001	0.924883	0.891477	0.963497	0.439303	0.20104	0.234524	1.0073	1.03828	0.96427	0.829558	0.725078	0.645234
0.01	0.853501	0.746923	0.771189	0.290778	0.12449	0.145134	1.00181	0.970381	0.931071	0.589914	0.384026	0.336693
0.1	0.468904	0.348662	0.327771	0.277539	0.125326	0.13652	0.894224	0.766169	0.709969	0.5941	0.410136	0.366695
1	0.296686	0.160472	0.150919	0.114571	0.044095	0.046036	0.629726	0.422438	0.340147	0.336771	0.101638	0.082663

## Sheet: Fig S1D
WaGa, 72 hours
	DS-3032			KTX-049			DS-3032 (4 hours + washout)			KTX-049 (4 hours + washout)			DS-3032 (24 hours + washout)			KTX-049 (24 hours + washout)			DS-3032 (48 hours + washout)			KTX-049 (48 hours + washout)
0	1	1	1	1	1	1	1	1	1	1	1	1	1	1	1	1	1	1	1	1	1	1	1	1
0.0001	1.1861	1.02912	0.999304	0.826021	0.774592	0.855923	0.970428	0.937225	1.00966	1.16915	0.911175	0.944183	1.12521	1.01002	1.00841	0.874006	0.911445	0.926103	0.977618	1.09039	0.905954	0.944474	0.970626	0.912896
0.001	1.13257	0.925289	0.908376	0.001732	0.001444	0.002494	0.873347	0.950541	0.988402	0.729514	0.696269	0.871348	1.07425	1.02116	0.991549	0.046385	0.034778	0.064511	1.06611	1.09031	0.918503	0.009699	0.008779	0.023643
0.01	0.960855	0.832813	0.863047	0.000901	0.000513	0.000502	0.947845	0.984499	1.01129	0.001814	0.001655	0.418904	1.00789	0.961083	0.97937	0.000856	0.001214	0.001063	0.953907	1.02976	0.892167	0.000877	0.001248	0.000556
0.1	0.17935	0.062031	0.092513	0.000736	0.000448	0.000345	0.96897	0.9008	0.866828	0.001323	0.000619	0.359076	0.575974	0.545786	0.595928	0.00046	0.000578	0.000492	0.232621	0.218623	0.213979	0.000644	0.000618	0.000354
1	0.001213	0.000352	0.000522	0.000872	0.000325	0.000399	0.569898	0.515092	0.426281	0.001166	0.000532	0.177751	0.014069	0.024546	0.021072	0.000639	0.000647	0.000846	0.001563	0.000969	0.001219	0.000833	0.000508	0.000593

## Sheet: Fig S2A
UISO, 72 hours
	KTX-049			DS-3032
0	1	1	1	1	1	1
0.0001	0.904629	0.794756	0.669654	1.0997	0.893034	0.97253
0.001	0.534821	0.474569	0.315948	1.05845	0.791516	0.960302
0.01	0.398574	0.260158	0.225755	0.820166	0.63126	0.774422
0.1	0.499462	0.204987	0.241852	0.413997	0.289459	0.377797
1	0.57917	0.23139	0.317978	0.279652	0.186912	0.18597

## Sheet: Fig 3D and Fig S7A
MKL-1														WaGa
Biological repeat 1 (Gene Quant quantifications for Fig 2A)														Biological repeat 1 (Gene Quant quantifications for Fig 2B)
	Vinculin			p53			p53/Vinculin		MDM2			MDM2/Vinculin			Vinculin			p53			p53/Vinculin		MDM2			MDM2/Vinculin
	Raw volume	Relative quantity		Raw volume	Relative quantity				Raw volume	Relative quantity					Raw volume	Relative quantity		Raw volume	Relative quantity				Raw volume	Relative quantity
DMSO 0hr	65764	1		30169	1		1		23483	1		1		DMSO 0hr	77771	1		37861	1		1		25630	1		1
KTX-049 15 min	81350	1.24		40256	1.33		1.07258		32715	1.39		1.12097		KTX-049 15 min	97476	1.25		50914	1.34		1.072		31721	1.24		0.992
KTX-049 30 min	86483	1.32		41024	1.36		1.0303		21498	0.92		0.69697		KTX-049 30 min	78764	1.01		46457	1.23		1.21782		19691	0.77		0.762376
KTX-049 1 hour	116074	1.77		45747	1.52		0.858757		13302	0.57		0.322034		KTX-049 1 hour	89765	1.15		81835	2.16		1.87826		22754	0.89		0.773913
KTX-049 3 hours	144274	2.19		198914	6.59		3.00913		53790	2.29		1.04566		KTX-049 3 hours	89935	1.16		163485	4.32		3.72414		49671	1.94		1.67241
KTX-049 6 hours	165728	2.52		185473	6.15		2.44048		99904	4.25		1.68651		KTX-049 6 hours	104935	1.35		231274	6.11		4.52593		119054	4.65		3.44444
KTX-049 24 hours	158638	2.41		186838	6.19		2.56846		126815	5.4		2.24066		KTX-049 24 hours	73317	0.94		144806	3.82		4.06383		75589	2.95		3.1383
DS-3032 15 mins	142759	2.17		37812	1.25		0.576037		46409	1.98		0.912442		DS-3032 15 mins	117401	1.51		59917	1.58		1.04636		82165	3.21		2.12583
DS-3032 30 mins	136842	2.08		42573	1.41		0.677885		51046	2.17		1.04327		DS-3032 30 mins	87457	1.12		70594	1.86		1.66071		61828	2.41		2.15179
DS-3032 1 hour	158928	2.42		69270	2.3		0.950413		74431	3.17		1.30992		DS-3032 1 hour	139444	1.79		160812	4.25		2.3743		168840	6.59		3.68156
DS-3032 3 hour	121026	1.84		93054	3.08		1.67391		148184	6.31		3.42935		DS-3032 3 hour	121031	1.56		243480	6.43		4.12179		352505	13.75		8.8141
DS-3032 6 hour	155961	2.37		129593	4.3		1.81435		257691	10.97		4.62869		DS-3032 6 hour	108738	1.4		237925	6.28		4.48571		415856	16.23		11.5929
DS-3032 24 hour	152341	2.32		146981	4.87		2.09914		260343	11.09		4.78017		DS-3032 24 hour	79845	1.03		151794	4.01		3.8932		292309	11.4		11.068
DMSO 24 hours	158396	2.41		39823	1.32		0.547718		61824	2.63		1.09129		DMSO 24 hours	94265	1.21		58096	1.53		1.26446		84148	3.28		2.71074
Biological repeat 2 (Gene Quant quantifications for Fig S3, MKL-1 panel)														Biological repeat 2 (Gene Quant quantifications for Fig S3, WaGa panel)
	Vinculin			p53			p53/Vinculin		MDM2			MDM2/Vinculin			Vinculin			p53			p53/Vinculin		MDM2			MDM2/Vinculin
	Raw volume	Relative quantity		Raw volume	Relative quantity				Raw volume	Relative quantity					Raw volume	Relative quantity		Raw volume	Relative quantity				Raw volume	Relative quantity
DMSO 0hr	132799	1		83237	1		1		18083	1		1		DMSO 0hr	131568	1		78697	1		1		15369	1		1
KTX-049 15 min	148831	1.12		91982	1.11		0.991071		33480	1.85		1.65179		KTX-049 15 min	130250	0.99		75868	0.96		0.969697		14522	0.94		0.949495
KTX-049 30 min	119098	0.9		79682	0.96		1.06667		16206	0.9		1		KTX-049 30 min	147339	1.12		72944	0.93		0.830357		9610	0.63		0.5625
KTX-049 1 hour	110144	0.83		88857	1.07		1.28916		13626	0.75		0.903614		KTX-049 1 hour	131313	1		87959	1.12		1.12		8912	0.58		0.58
KTX-049 3 hours	106988	0.81		157785	1.9		2.34568		33171	1.83		2.25926		KTX-049 3 hours	162881	1.24		182541	2.32		1.87097		48061	3.13		2.52419
KTX-049 6 hours	104988	0.79		183424	2.2		2.78481		64388	3.56		4.50633		KTX-049 6 hours	118069	0.9		187281	2.38		2.64444		66159	4.3		4.77778
KTX-049 24 hours	110993	0.84		215352	2.59		3.08333		117720	6.51		7.75		KTX-049 24 hours	110249	0.84		203825	2.59		3.08333		57157	3.72		4.42857
DS-3032 15 mins	137724	1.04		99386	1.19		1.14423		76494	4.23		4.06731		DS-3032 15 mins	123429	0.94		82190	1.04		1.10638		32352	2.11		2.24468
DS-3032 30 mins	102926	0.78		70157	0.84		1.07692		56859	3.14		4.02564		DS-3032 30 mins	118628	0.9		98377	1.25		1.38889		40635	2.64		2.93333
DS-3032 1 hour	106393	0.8		78243	0.94		1.175		78996	4.37		5.4625		DS-3032 1 hour	121935	0.93		127474	1.62		1.74194		46524	3.03		3.25806
DS-3032 3 hour	106116	0.8		133906	1.61		2.0125		215593	11.92		14.9		DS-3032 3 hour	117281	0.89		251010	3.19		3.58427		184773	12.02		13.5056
DS-3032 6 hour	109924	0.83		181110	2.18		2.62651		279369	15.45		18.6145		DS-3032 6 hour	136265	1.04		293793	3.73		3.58654		315757	20.55		19.7596
DS-3032 24 hour	108966	0.82		160459	1.93		2.35366		229455	12.69		15.4756		DS-3032 24 hour	97064	0.74		192358	2.44		3.2973		178685	11.63		15.7162
DMSO 24 hours	115520	0.87		91091	1.09		1.25287		85302	4.72		5.42529		DMSO 24 hours	132531	1.01		108282	1.38		1.36634		57627	3.75		3.71287
Average and Standard deviation (SD)														Average and Standard deviation (SD)
	p53			MDM2											p53			MDM2
	Average	SD		Average	SD										Average	SD		Average	SD
DMSO 0hr	1	0		1	0									DMSO 0hr	1	0		1	0
KTX-049 15 min	1.03183	0.0576357		1.38638	0.375345									KTX-049 15 min	1.02085	0.0723392		0.970747	0.0300556
KTX-049 30 min	1.04848	0.025713		0.848485	0.214275									KTX-049 30 min	1.02409	0.273979		0.662438	0.141334
KTX-049 1 hour	1.07396	0.304338		0.612824	0.41124									KTX-049 1 hour	1.49913	0.536171		0.676957	0.137117
KTX-049 3 hours	2.67741	0.469132		1.65246	0.858143									KTX-049 3 hours	2.79755	1.31039		2.0983	0.602299
KTX-049 6 hours	2.61264	0.243481		3.09642	1.99391									KTX-049 6 hours	3.58519	1.33041		4.11111	0.942809
KTX-049 24 hours	2.8259	0.364067		4.99533	3.89569									KTX-049 24 hours	3.57358	0.693316		3.78343	0.912361
DS-3032 15 mins	0.860134	0.401774		2.48988	2.23083									DS-3032 15 mins	1.07637	0.0424443		2.18525	0.0840418
DS-3032 30 mins	0.877404	0.282163		2.53446	2.10886									DS-3032 30 mins	1.5248	0.19221		2.54256	0.552638
DS-3032 1 hour	1.06271	0.158807		3.38621	2.93632									DS-3032 1 hour	2.05812	0.44715		3.46981	0.29946
DS-3032 3 hour	1.84321	0.239417		9.16467	8.11098									DS-3032 3 hour	3.85303	0.380088		11.1599	3.3174
DS-3032 6 hour	2.22043	0.574284		11.6216	9.88943									DS-3032 6 hour	4.03613	0.635813		15.6762	5.77477
DS-3032 24 hour	2.2264	0.179973		10.1279	7.56282									DS-3032 24 hour	3.59525	0.42137		13.3921	3.28681
DMSO 24 hours	0.900296	0.49862		3.25829	3.0646									DMSO 24 hours	1.3154	0.0720357		3.21181	0.708611

## Sheet: Fig S7B
MKL-1, Gene Quant quantification for Fig 2C
	Vinculin			p53			p53/Vinculin		MDM2			MDM2/Vinculin
	Raw volume	Relative quantity		Raw volume	Relative quantity				Raw volume	Relative quantity
DMSO 0 hours	95443	1		51574	1		1		31280	1		1
DMSO 12 hours	113947	1.19387		56777	1.1		0.92137		40190	1.28		1.07214
DMSO 24 hours	95466	1.00024		56595	1.1		1.09973		31538	1.01		1.00976
KTX-049 6 hours	107411	1.12539		134920	2.62		2.32807		41552	1.33		1.18181
KTX-049 9 hours	134226	1.40635		172916	3.35		2.38206		86166	2.75		1.95542
KTX-049 12 hours	115313	1.20819		158449	3.07		2.541		61635	1.97		1.63054
KTX-049 15 hours	131392	1.37665		168204	3.26		2.36806		89089	2.85		2.07024
KTX-049 18 hours	108624	1.1381		161654	3.13		2.75019		63352	2.03		1.78367
KTX-049 21 hours	114893	1.20379		178877	3.47		2.88257		71755	2.29		1.90233
KTX-049 24 hours	117043	1.22631		173809	3.37		2.74807		77447	2.48		2.02232
DS-3032 6 hours	129715	1.35908		132215	2.56		1.88362		183575	5.87		4.31909
DS-3032 9 hours	112182	1.17538		120153	2.33		1.98233		155011	4.96		4.2199
DS-3032 12 hours	120056	1.25788		114967	2.23		1.77282		151729	4.85		3.85569
DS-3032 15 hours	124483	1.30427		136698	2.65		2.0318		228636	7.31		5.60469
DS-3032 18 hours	148073	1.55143		159638	3.1		1.99816		237859	7.6		4.89871
DS-3032 21 hours	99519	1.04271		114159	2.21		2.11949		165910	5.3		5.08293
DS-3032 24 hours	118326	1.23976		122933	2.38		1.91973		203607	6.51		5.25103
WaGa, Gene Quant quantification for Fig 2D
	Vinculin			p53			p53/Vinculin		MDM2			MDM2/Vinculin
	Raw volume	Relative quantity		Raw volume	Relative quantity				Raw volume	Relative quantity
DMSO 0 hours	89238	1		46249	1		1		68605	1		1
DMSO 12 hours	113691	1.27		67279	1.45		1.14173		73484	1.07		0.84252
DMSO 24 hours	140623	1.58		63574	1.37		0.867089		58300	0.85		0.537975
KTX-049 6 hours	127046	1.42		129784	2.81		1.97887		60471	0.88		0.619718
KTX-049 9 hours	145695	1.63		159106	3.44		2.11043		62168	0.91		0.558282
KTX-049 12 hours	140105	1.57		221357	4.79		3.05096		112364	1.64		1.04459
KTX-049 15 hours	122531	1.37		201809	4.36		3.18248		92724	1.35		0.985401
KTX-049 18 hours	109263	1.22		168785	3.65		2.9918		73672	1.07		0.877049
KTX-049 21 hours	97851	1.1		142704	3.09		2.80909		49054	0.72		0.654545
KTX-049 24 hours	96700	1.08		140427	3.04		2.81481		55019	0.8		0.740741
DS-3032 6 hours	103544	1.16		180094	3.89		3.35345		257375	3.75		3.23276
DS-3032 9 hours	121550	1.36		183551	3.97		2.91912		243627	3.55		2.61029
DS-3032 12 hours	87047	0.98		189810	4.1		4.18367		267293	3.9		3.97959
DS-3032 15 hours	96152	1.08		186426	4.03		3.73148		222284	3.24		3
DS-3032 18 hours	86096	0.96		142587	3.08		3.20833		189865	2.77		2.88542
DS-3032 21 hours	92201	1.03		132927	2.87		2.78641		150947	2.2		2.13592
DS-3032 24 hours	73819	0.83		117622	2.54		3.06024		135686	1.98		2.38554

[truncated: 40 more sheets: Fig S13A, Fig S13B, Fig 4A, Fig 4C, Fig S9, Fig 5A heatmaps, Fig 5A annotation correlation, Fig 5B heatmaps, Fig 5B_annotation correlation, Fig S10B, Fig S11A, Fig S11B, Fig S14, Fig 6B, Fig 6C Top, Fig 6C Bottom, Fig 6E, Fig S15, Fig S16, Fig 7B Top …]
